# Supplementary material for: Importance of the Lunar Cycle on Mesopelagic Foraging by Atlantic Bluefin Tuna in the Upwelling Area of the Strait of Messina (Central Mediterranean Sea)
Source: Animals (Basel). 2022 Aug 31;12(17):2261. doi: 10.3390/ani12172261 (PMC9454512; doi:10.3390/ani12172261)
Supplement: Supplementary file 1 [file animals-12-02261-s001.zip]

Archive with 1 entries (1 files):
- animals-1873289-supplementary.pdf
